# Supplementary material for: Preliminary Insights into the Seasonal Variation, Phylogenetic Diversity, and Biofilm-Forming Capacity of Cultivable Vibrionaceae in Coastal Biofilms of Qingdao, China
Source: Microorganisms. 2026 Jun 3;14(6):1259. doi: 10.3390/microorganisms14061259 (PMC13304392; doi:10.3390/microorganisms14061259)
Supplement: Supplementary file 1 [file microorganisms-14-01259-s001.zip]

Archive with 1 entries (1 files):
- microorganisms-4233678-supplementary.pdf
